# Supplementary material for: Lentinan-functionalized PBAE-G-nanodiamonds as an adjuvant to induce cGAS-STING pathway-mediated macrophage activation and immune enhancement
Source: J Pharm Anal. 2023 Dec 22;14(12):100922. doi: 10.1016/j.jpha.2023.12.012 (PMC11750279; doi:10.1016/j.jpha.2023.12.012)
Supplement: Multimedia component 1 [file mmc1.xlsx]

## Sheet: Sheet1
id	Salian-1	Salian-2	Salian-3	LNT-PBAE-G-ND@OVA-1	LNT-PBAE-G-ND@OVA-2	LNT-PBAE-G-ND@OVA-3
Relb	6.33979	6.95913	7.02757	1.01836	0.110361	0.675745
Gadd45b	38.0201	36.3364	34.9785	2.51812	0.760581	2.46088
Tab2	39.2372	41.205	37.7009	6.6184	6.7457	7.36092
Cd40	1.28891	1.08879	1.08316	0.166114	0.066425	0.278554
Ccl4	2.64812	3.63266	2.73639	0.502968	0.309259	0.445264
Tnfaip3	10.5828	10.725	10.2314	0.289147	0.247723	0.370492
Map3k14	1.5344	1.92652	1.33901	0.45389	0.280745	0.556929
Nfkbia	51.4261	51.4425	51.7738	16.0789	8.33481	16.3083
Ripk1	12.4296	10.8999	11.0918	3.07172	2.91693	3.45716
Syk	6.68738	6.41254	5.73388	1.8396	1.35959	1.86358
Tab1	5.35628	4.75077	4.37498	1.58561	0.62183	1.83627
Tnf	2.02395	2.36684	1.83797	0.147655	0.035109	0.253966
Nfkb2	9.50699	10.0173	9.62641	3.05519	0.736683	2.9716
Il1r1	45.2302	47.4187	47.7712	13.4966	8.87768	14.5739
Tnfrsf11a	0.778427	0.899564	0.454349	0.190285	0.068283	0.086553
Traf6	3.64697	3.90668	3.41794	1.32414	0.771185	1.23629
Il1b	8.66975	8.49087	8.62503	0.53398	0.407067	1.47183
Vcam1	24.0104	24.7995	25.0831	3.9678	2.56957	3.54662
Bcl10	11.9186	13.0077	12.5378	5.21712	1.19587	4.80082
Lat	2.7961	4.16929	3.50884	0.830369	0.120994	0.698743
Btk	1.31362	1.52687	2.46514	0.315011	0.179936	0.336675
Birc3	9.82103	13.3042	11.4349	2.91331	1.8518	3.28309
Malt1	2.29502	2.7349	2.06217	0.721505	0.517482	0.577843
Plcg2	1.39566	1.52779	1.37564	0.425468	0.25541	0.443152
Icam1	44.9179	47.0249	42.4724	8.8541	4.37666	7.32085
Tlr4	0.608413	0.831579	0.6954	0.164805	0.093905	0.219887
Lyn	12.7792	15.2847	14.3414	4.88755	2.85404	6.003
Cd14	167.031	166.693	159.198	4.68797	0.960607	3.30219
Prkcb	1.04912	0.702385	0.953258	0.312819	0.167477	0.374456
Cxcl2	3.11561	3.11871	3.47274	0	0.164113	0.081815
Bcl2a1b	8.21515	8.90799	9.93133	0.737655	0.886871	1.34579
Bcl2a1d	4.72771	3.70266	3.11517	0.315286	0	0.120302
Ccl3	1.41777	2.05658	1.8668	0.139274	0	0
S100a4	7.40083	7.55433	11.1201	1.46116	0.773024	0.887224
Mapk13	3.30441	3.38496	1.81049	0.197109	0	0.143157
Tab2	39.2372	41.205	37.7009	6.6184	6.7457	7.36092
Cd40	1.28891	1.08879	1.08316	0.166114	0.066425	0.278554
Ccl4	2.64812	3.63266	2.73639	0.502968	0.309259	0.445264
Tbk1	20.4541	21.0134	21.6119	4.28198	2.48078	4.86674
Map2k6	9.62511	8.40815	8.99436	3.12022	1.95659	2.58318
Nfkbia	51.4261	51.4425	51.7738	16.0789	8.33481	16.3083
Fos	6.45851	7.71889	7.66002	0.571865	0.15536	0.494939
Ripk1	12.4296	10.8999	11.0918	3.07172	2.91693	3.45716
Tab1	5.35628	4.75077	4.37498	1.58561	0.62183	1.83627
Map3k8	4.33584	4.6232	3.5837	1.40537	1.04358	0.905979
Tnf	2.02395	2.36684	1.83797	0.147655	0.035109	0.253966
Traf6	3.64697	3.90668	3.41794	1.32414	0.771185	1.23629
Il1b	8.66975	8.49087	8.62503	0.53398	0.407067	1.47183
Tlr2	11.8705	11.8628	10.8734	0.916237	0.061472	1.27592
Cxcl9	77.5406	74.5177	73.0282	8.69421	7.62057	8.07987
Pik3cb	3.09039	3.55466	3.19887	1.29389	0.821174	1.05199
Cxcl10	25.2935	27.3856	20.363	3.83773	4.25965	3.59784
Ccl5	30.3434	32.0992	27.6898	5.71253	1.85054	6.40368
Tlr4	0.608413	0.831579	0.6954	0.164805	0.093905	0.219887
Pik3cd	6.55888	7.02495	6.70275	1.53917	1.0748	1.46753
Tlr7	1.66259	1.62338	1.70242	0.305487	0.084927	0.292089
Cd14	167.031	166.693	159.198	4.68797	0.960607	3.30219
Il7r	1.02083	0.514205	0.586163	0.078715	0.089986	0.053016
Il10	1.21313	1.41667	1.49858	0	0	0
Ifngr1	18.4306	17.5868	17.5873	4.49082	3.01255	4.42303
Myc	17.9443	19.2309	18.8431	1.94009	3.97008	3.14892
Cdkn1a	42.4624	44.6419	42.7137	0.624996	0.38771	0.855152
Pim1	9.17236	9.15139	8.54084	2.85758	1.45993	2.79957
Sos1	5.37064	5.32997	5.18943	1.40535	1.25749	1.54591
Jak2	4.75142	5.27408	4.61965	2.05398	1.05647	1.71548
Csf3r	3.53262	3.86405	3.51381	0.994166	0.76254	1.1854
Il4ra	8.98977	10.1535	8.61072	4.04487	1.34468	3.51408
Il10ra	6.40645	6.72463	6.04744	1.58349	1.06361	2.19857
Pik3cb	3.09039	3.55466	3.19887	1.29389	0.821174	1.05199
Crlf2	6.9682	7.10757	8.89304	2.68448	0.451114	2.73006
Sos2	5.74942	6.06512	8.75493	2.60369	1.81419	3.26528
Il22ra1	5.53284	4.74363	5.07171	0.165157	0.130549	0.120308
Pik3cd	6.55888	7.02495	6.70275	1.53917	1.0748	1.46753
Socs3	22.9777	22.9257	21.4867	5.38557	2.44921	6.16771
Ifnlr1	0.603233	0.493593	0.335903	0.011546	0.042189	0.036054
Csf2rb	8.77159	8.91634	8.67251	1.44894	0.659411	1.59522
Csf2rb2	4.45985	4.90918	4.46125	0.616881	0.516113	0.649635
Mapk13	3.30441	3.38496	1.81049	0.197109	0	0.143157
Cd274	6.87698	8.08385	7.91107	0.809994	0.801466	0.465365
Ifngr1	18.4306	17.5868	17.5873	4.49082	3.01255	4.42303
Map2k6	9.62511	8.40815	8.99436	3.12022	1.95659	2.58318
Nfkbia	51.4261	51.4425	51.7738	16.0789	8.33481	16.3083
Fos	6.45851	7.71889	7.66002	0.571865	0.15536	0.494939
Nfkbie	6.78409	5.91021	5.16211	1.482	0.582218	1.18924
Jak2	4.75142	5.27408	4.61965	2.05398	1.05647	1.71548
Cd28	0.670513	0.724752	1.17093	0.011258	0	0.037239
Traf6	3.64697	3.90668	3.41794	1.32414	0.771185	1.23629
Rasgrp1	0.74215	0.878122	0.761128	0.200061	0.152572	0.308762
Nfatc2	0.282191	0.32741	0.230992	0.070931	0.008444	0.0738
Tlr2	11.8705	11.8628	10.8734	0.916237	0.061472	1.27592
Nfkbib	33.9381	38.8021	33.9284	12.7012	14.0109	12.7886
Lat	2.7961	4.16929	3.50884	0.830369	0.120994	0.698743
Pik3cb	3.09039	3.55466	3.19887	1.29389	0.821174	1.05199
Batf	3.7782	3.83003	3.86581	1.5812	0.240897	0.946767
Tlr4	0.608413	0.831579	0.6954	0.164805	0.093905	0.219887
Batf2	2.42305	2.34943	2.60258	0.661843	0.453831	0.918745
Pik3cd	6.55888	7.02495	6.70275	1.53917	1.0748	1.46753
Mapk13	3.30441	3.38496	1.81049	0.197109	0	0.143157
Csf1	10.0118	9.01534	9.88419	3.12327	2.09707	2.60964
Tab2	39.2372	41.205	37.7009	6.6184	6.7457	7.36092
Tnfaip3	10.5828	10.725	10.2314	0.289147	0.247723	0.370492
Map2k6	9.62511	8.40815	8.99436	3.12022	1.95659	2.58318
Map3k14	1.5344	1.92652	1.33901	0.45389	0.280745	0.556929
Nfkbia	51.4261	51.4425	51.7738	16.0789	8.33481	16.3083
Rps6ka5	0.41417	0.551345	0.38145	0.053684	0.091299	0.035461
Fos	6.45851	7.71889	7.66002	0.571865	0.15536	0.494939
Ripk1	12.4296	10.8999	11.0918	3.07172	2.91693	3.45716
Ripk3	4.69427	4.7018	4.75273	1.29478	0.918003	1.63568
Tab1	5.35628	4.75077	4.37498	1.58561	0.62183	1.83627
Map3k8	4.33584	4.6232	3.5837	1.40537	1.04358	0.905979
Tnf	2.02395	2.36684	1.83797	0.147655	0.035109	0.253966
Il18r1	0.729483	0.646273	0.591368	0.042527	0.082924	0.121633
Il1b	8.66975	8.49087	8.62503	0.53398	0.407067	1.47183
Vcam1	24.0104	24.7995	25.0831	3.9678	2.56957	3.54662
Cxcl5	1.07365	0.931462	0.801989	0	0	0
Birc3	9.82103	13.3042	11.4349	2.91331	1.8518	3.28309
Pik3cb	3.09039	3.55466	3.19887	1.29389	0.821174	1.05199
Cxcl10	25.2935	27.3856	20.363	3.83773	4.25965	3.59784
Ccl5	30.3434	32.0992	27.6898	5.71253	1.85054	6.40368
Ccl2	32.5106	30.7485	32.6512	0.467793	0.593369	0.239019
Icam1	44.9179	47.0249	42.4724	8.8541	4.37666	7.32085
Pik3cd	6.55888	7.02495	6.70275	1.53917	1.0748	1.46753
Socs3	22.9777	22.9257	21.4867	5.38557	2.44921	6.16771
Nod2	0.627452	0.347867	0.459976	0.08991	0.022075	0.054242
Gm5431	2.47392	3.07875	1.82769	0.542927	0.373237	0.538209
Cxcl2	3.11561	3.11871	3.47274	0	0.164113	0.081815
Gm4841	2.44765	2.70182	2.27313	0.432298	0.45543	0.478339
Ifi47	67.2967	74.5131	67.0128	13.9938	7.776	15.7905
Tgtp2	30.9398	31.2706	30.5334	3.74455	1.68579	4.75397
Tgtp1	34.4598	35.6599	34.8357	4.42854	1.86829	3.18053
Gm12250	16.6558	18.742	18.3553	3.82575	1.92798	4.97222
Itgb7	5.59064	5.95286	5.35515	1.01035	0.793144	1.47564
Il7r	1.02083	0.514205	0.586163	0.078715	0.089986	0.053016
Ppp2cb	18.0264	18.2735	19.7756	6.63362	3.56516	7.83595
Csf1	10.0118	9.01534	9.88419	3.12327	2.09707	2.60964
Brca1	0.420349	0.577961	0.52519	0.072652	0.015733	0.1691
Sgk1	26.6851	27.9432	28.399	4.46434	1.82896	4.12217
Myb	0.47469	0.630217	0.651789	0.059029	0.123011	0.064566
Ddit4	93.1835	90.4495	97.6834	4.43273	0.848052	3.653
Itgb3	2.09043	2.22162	2.23652	0.44927	0.180099	0.379836
Pik3r5	2.70552	2.75546	3.10709	0.407215	0.204905	0.320511
Syk	6.68738	6.41254	5.73388	1.8396	1.35959	1.86358
Myc	17.9443	19.2309	18.8431	1.94009	3.97008	3.14892
Nr4a1	4.69117	4.31988	5.02761	0.579508	0.328145	0.49985
Cdkn1a	42.4624	44.6419	42.7137	0.624996	0.38771	0.855152
Sos1	5.37064	5.32997	5.18943	1.40535	1.25749	1.54591
Jak2	4.75142	5.27408	4.61965	2.05398	1.05647	1.71548
Pik3ap1	14.4213	15.7913	13.6981	4.75781	2.34889	5.89875
Itga4	2.25376	2.57958	2.6008	0.628058	0.531792	0.698324
Bcl2l11	4.04127	4.91048	3.81497	1.08259	0.517801	0.946509
Efna1	47.8929	51.5112	50.0428	20.2039	8.84641	18.393
Tlr2	11.8705	11.8628	10.8734	0.916237	0.061472	1.27592
Pdgfc	1.60325	1.96757	2.18475	0.517867	0.166376	0.678521
Csf3r	3.53262	3.86405	3.51381	0.994166	0.76254	1.1854
Il4ra	8.98977	10.1535	8.61072	4.04487	1.34468	3.51408
Col4a1	10.5108	10.9717	10.1466	1.8284	1.56179	1.77861
Phlpp2	0.687592	0.881222	0.847173	0.236745	0.134164	0.272068
Pik3cb	3.09039	3.55466	3.19887	1.29389	0.821174	1.05199
Itga2b	7.02602	6.9913	6.17955	2.05094	0.253004	1.23044
Sos2	5.74942	6.06512	8.75493	2.60369	1.81419	3.26528
Lpar1	1.27559	0.973556	0.970489	0.174635	0.042475	0.141358
Tlr4	0.608413	0.831579	0.6954	0.164805	0.093905	0.219887
Pik3cd	6.55888	7.02495	6.70275	1.53917	1.0748	1.46753
Thbs1	1.95788	1.68537	1.74381	0.360266	0.144409	0.32788
Gng2	1.59626	2.00911	2.0825	0.439064	0.164516	0.422521
Pik3r6	2.07051	1.68285	1.67824	0.403251	0.14143	0.68675
Plcg1	3.82071	4.91521	4.02064	6.53296	3.23	6.9889
Xiap	5.10604	6.03546	5.83709	8.98568	7.84143	10.4832
Zap70	0.965549	1.82763	1.07521	3.46923	1.20325	2.16246
Ighg2c	9.56134	8.10976	8.61214	36.1948	32.652	33.0735
Ighg2b	6.38916	5.25306	4.1888	44.3634	33.105	39.3287
Ighg1	10.7559	10.4653	7.65099	36.4743	33.1629	29.6598
Igha	24.7004	25.1662	27.7199	48.0178	23.2442	44.6102
Irf3	15.47	18.4924	18.9995	36.6885	15.5833	34.2338
Cwf19l1	2.3889	2.64222	1.94111	4.44481	3.49672	5.05217
Fam149a	2.3721	1.67184	1.33285	2.04338	1.39787	1.87388
Irf9	9.011	8.6862	7.78507	13.2134	7.44772	15.2113
Prlr	7.93388	7.75613	7.94918	35.2198	34.1129	32.5531
Egfr	27.0108	26.1686	27.1797	39.0545	31.2618	39.3857
Cntfr	0.253422	0.272042	0.05613	0.606439	0.517143	0.929092
Socs5	0.647354	0.604933	0.57949	1.04467	0.597808	1.31649
Lifr	7.54742	7.44877	6.44545	32.571	20.0419	34.8578
Aox3	6.61764	8.96256	8.18774	23.5677	14.9598	25.7556
Ccnd1	0.747697	0.932314	0.784824	12.6459	4.98756	12.1674
Il11ra1	9.28451	9.72119	8.68428	18.4719	4.88362	20.1391
Smarcb1	4.5884	6.61122	4.89037	12.6329	5.17173	13.246
Col6a1	0.563356	0.549306	0.477916	0.838501	0.541473	1.26494
Tsc2	3.22274	2.93938	2.16129	3.93781	3.66465	4.03213
Prlr	7.93388	7.75613	7.94918	35.2198	34.1129	32.5531
Cdk4	11.1985	11.9401	11.3822	19.0722	12.0296	16.6758
Igf1	50.7099	46.8903	46.6799	199.24	248.524	182.429
Egfr	27.0108	26.1686	27.1797	39.0545	31.2618	39.3857
Col6a2	0.557071	0.320975	0.413389	1.34426	1.02653	1.48066
Flt4	0.63689	0.756669	0.536331	1.07634	1.0265	0.925355
Vegfa	24.4487	25.4101	21.629	41.4861	29.9719	47.0461
Lama3	0.065481	0.020333	0.016292	0.539651	0.291371	0.511513
Vegfb	10.1511	8.56442	10.9567	14.3552	12.7868	13.3684
Itga8	0.176818	0.156143	0.093235	0.310448	0.213061	0.398249
Gys2	26.1348	28.1756	25.5967	53.7549	38.2592	58.9323
Tnxb	0.19991	0.249601	0.213257	0.736844	0.378986	0.700768
Bank1	0.210837	0.052873	0.138384	0.503185	0.356637	0.471266
Reln	0.575444	0.711316	0.453516	1.16774	0.683937	1.27277
Col6a3	0.114334	0.351582	0.17067	0.69218	0.437652	0.501739
Ntrk2	0.112968	0.030903	0.122231	0.385881	0.131975	0.292231
Trp53	5.00958	5.85479	5.31876	7.41185	8.35178	9.98073
Kdr	0.392295	0.470946	0.478815	1.40288	0.686567	1.52085
Klk1b4	0.563037	0.188765	0.38909	1.17026	1.85002	1.49897
Ccnd1	0.747697	0.932314	0.784824	12.6459	4.98756	12.1674
Ighg2c	9.56134	8.10976	8.61214	36.1948	32.652	33.0735
Ighg2b	6.38916	5.25306	4.1888	44.3634	33.105	39.3287
Ighg1	10.7559	10.4653	7.65099	36.4743	33.1629	29.6598
Flt3l	2.25177	3.32519	2.89258	4.09925	2.42657	4.23227
Igha	24.7004	25.1662	27.7199	48.0178	23.2442	44.6102
